# Supplementary material for: Molecular Co-Chaperone SGT1 Is Critical for Cell-to-Cell Movement and Systemic Infection of Tomato Spotted Wilt Virus in Nicotiana benthamiana
Source: Viruses. 2018 Nov 17;10(11):647. doi: 10.3390/v10110647 (PMC6267219; doi:10.3390/v10110647)
Supplement: Supplementary file 1 [file viruses-10-00647-s001.zip]

Archive with 3 entries (2 files):
- Supplemental files/
- Supplemental files/Supplemental Figures.pdf
- Supplemental files/Supplemental Tables-2018-11-4.docx
